# Supplementary material for: Association of Novel Pathogenic Variant (p. Ile366Asn) in PLA2G6 Gene with Infantile Neuroaxonal Dystrophy
Source: Int J Mol Sci. 2025 Jan 3;26(1):352. doi: 10.3390/ijms26010352 (PMC11721680; doi:10.3390/ijms26010352)
Supplement: Supplementary file 1 [file ijms-26-00352-s001.zip]

Archive with 2 entries (2 files):
- ijms-3401320-supplementary Table S2.xlsx
- ijms-3401320-supplementary.pdf
