# Supplementary material for: Association of Novel Pathogenic Variant (p. Ile366Asn) in PLA2G6 Gene with Infantile Neuroaxonal Dystrophy
Source: Int J Mol Sci. 2025 Jan 3;26(1):352. doi: 10.3390/ijms26010352 (PMC11721680; doi:10.3390/ijms26010352)
Supplement: Supplementary file 1 [file ijms-26-00352-s001.zip › ijms-3401320-supplementary Table S2.xlsx]

## Sheet: clinvar_result-2
Name	Gene(s)	Protein change	Condition(s)	Accession	GRCh37Chromosome	GRCh37Location	GRCh38Chromosome	GRCh38Location	VariationID	AlleleID(s)	dbSNP ID	Canonical SPDI	Variant type	Molecular consequence	Germline classification	Germline date last evaluated	Germline review status	Somatic clinical impact	Somatic clinical impact date last evaluated	Somatic clinical impact review status	Oncogenicity classification	Oncogenicity date last evaluated	Oncogenicity review status
NM_003560.4(PLA2G6):c.1A>G (p.Met1Val)	PLA2G6	M1V	Infantile neuroaxonal dystrophy|PLA2G6-associated neurodegeneration	VCV002412655	22	38565433	22	38169426	2412655	2401387		NC_000022.11:38169425:T:C	single nucleotide variant	missense variant|initiator_codon_variant|5 prime UTR variant	Pathogenic	2023-09-05	criteria provided, multiple submitters, no conflicts
NM_003560.4(PLA2G6):c.3G>T (p.Met1Ile)	PLA2G6	M1I	Infantile neuroaxonal dystrophy	VCV000429031	22	38565431	22	38169424	429031	420984	rs764959600	NC_000022.11:38169423:C:A	single nucleotide variant	missense variant|initiator_codon_variant|5 prime UTR variant	Pathogenic	2017-03-01	criteria provided, single submitter
NM_003560.4(PLA2G6):c.216C>A (p.Phe72Leu)	PLA2G6	F72L	Autosomal recessive Parkinson disease 14	VCV000030368	22	38541654	22	38145647	30368	39325	rs774631197	NC_000022.11:38145646:G:T	single nucleotide variant	missense variant|5 prime UTR variant	Pathogenic	2010-10-12	no assertion criteria provided
NM_003560.4(PLA2G6):c.238G>A (p.Ala80Thr)	PLA2G6	A80T	not provided|Infantile neuroaxonal dystrophy|Neurodegeneration with brain iron accumulation 2B|Autosomal recessive Parkinson disease 14|PLA2G6-associated neurodegeneration|Infantile neuroaxonal dystrophy	VCV000006202	22	38541632	22	38145625	6202	21241	rs121908685	NC_000022.11:38145624:C:T	single nucleotide variant	missense variant|5 prime UTR variant	Pathogenic/Likely pathogenic	2023-12-26	criteria provided, multiple submitters, no conflicts
NM_003560.4(PLA2G6):c.552C>G (p.Tyr184Ter)	PLA2G6	Y184*, Y6*, T21R	Infantile neuroaxonal dystrophy	VCV002991720	22	38539169	22	38143162	2991720	3144330		NC_000022.11:38143161:G:C	single nucleotide variant	nonsense|missense variant	Pathogenic	2023-11-30	criteria provided, single submitter
NM_003560.4(PLA2G6):c.673C>T (p.His225Tyr)	PLA2G6	H225Y, H47Y	Iron accumulation in brain|Infantile neuroaxonal dystrophy|not provided	VCV000159775	22	38536113	22	38140106	159775	169811	rs587784359	NC_000022.11:38140105:G:A	single nucleotide variant	missense variant|intron variant	Pathogenic/Likely pathogenic	2020-03-05	criteria provided, multiple submitters, no conflicts
NM_003560.4(PLA2G6):c.821T>G (p.Met274Arg)	PLA2G6	M274R, M48R, M96R	Iron accumulation in brain	VCV000159780	22	38531068	22	38135061	159780	169807	rs587784362	NC_000022.11:38135060:A:C	single nucleotide variant	missense variant	Pathogenic	2013-02-08	criteria provided, single submitter
NM_003560.4(PLA2G6):c.991G>T (p.Asp331Tyr)	PLA2G6	D331Y, D105Y, D153Y	Infantile neuroaxonal dystrophy|not provided|PLA2G6-associated neurodegeneration	VCV000030371	22	38528924	22	38132917	30371	39328	rs199935023	NC_000022.11:38132916:C:A	single nucleotide variant	missense variant	Pathogenic	2023-01-24	criteria provided, multiple submitters, no conflicts
NM_003560.4(PLA2G6):c.1039G>A (p.Gly347Arg)	PLA2G6	G347R, G169R, G121R	Infantile neuroaxonal dystrophy|Neurodegeneration with brain iron accumulation	VCV000561083	22	38528876	22	38132869	561083	552231	rs1569263730	NC_000022.11:38132868:C:T	single nucleotide variant	missense variant	Pathogenic	2023-09-06	criteria provided, multiple submitters, no conflicts
NM_003560.4(PLA2G6):c.1069G>A (p.Ala357Thr)	PLA2G6	A131T, A179T, A357T	Infantile neuroaxonal dystrophy|Neurodegeneration with brain iron accumulation 2B	VCV001686078	22	38528846	22	38132839	1686078	1678089	rs2145770192	NC_000022.11:38132838:C:T	single nucleotide variant	missense variant	Pathogenic/Likely pathogenic	2022-05-04	criteria provided, multiple submitters, no conflicts
NM_003560.4(PLA2G6):c.1117G>C (p.Gly373Arg)	PLA2G6	G373R, G195R, G147R	Infantile neuroaxonal dystrophy	VCV002863736	22	38525530	22	38129523	2863736	3029811		NC_000022.11:38129522:C:G	single nucleotide variant	missense variant	Pathogenic	2023-05-12	criteria provided, single submitter
NM_003560.4(PLA2G6):c.1117G>A (p.Gly373Arg)	PLA2G6	G373R, G195R, G147R	Iron accumulation in brain|Inborn genetic diseases|Infantile neuroaxonal dystrophy	VCV000159728	22	38525530	22	38129523	159728	169799	rs587784327	NC_000022.11:38129522:C:T	single nucleotide variant	missense variant	Pathogenic/Likely pathogenic	2021-11-22	criteria provided, multiple submitters, no conflicts
NM_003560.4(PLA2G6):c.1435C>G (p.His479Asp)	PLA2G6	H479D, H247D, H253D, H301D, H425D	Infantile neuroaxonal dystrophy|not provided	VCV000529507	22	38519258	22	38123251	529507	534807	rs1235695530	NC_000022.11:38123250:G:C	single nucleotide variant	missense variant	Pathogenic/Likely pathogenic	2023-12-09	criteria provided, multiple submitters, no conflicts
NM_003560.4(PLA2G6):c.1442T>A (p.Leu481Gln)	PLA2G6	L481Q, L249Q, L427Q, L303Q, L255Q	PLA2G6-associated neurodegeneration|Iron accumulation in brain|Infantile neuroaxonal dystrophy|Neurodegeneration with brain iron accumulation 2B	VCV000159731	22	38519251	22	38123244	159731	169796	rs587784330	NC_000022.11:38123243:A:T	single nucleotide variant	missense variant	Pathogenic/Likely pathogenic	2023-01-24	criteria provided, multiple submitters, no conflicts
NM_003560.4(PLA2G6):c.1613G>A (p.Arg538His)	PLA2G6	R538H, R306H, R312H, R484H, R360H	Infantile neuroaxonal dystrophy|Iron accumulation in brain|Neurodegeneration with brain iron accumulation 2B|PLA2G6-associated neurodegeneration|not provided	VCV000159739	22	38516895	22	38120888	159739	169788	rs535486098	NC_000022.11:38120887:C:T	single nucleotide variant	missense variant	Pathogenic/Likely pathogenic	2023-10-22	criteria provided, multiple submitters, no conflicts
NM_003560.4(PLA2G6):c.1627C>T (p.Arg543Cys)	PLA2G6	R311C, R317C, R543C, R365C, R489C	Infantile neuroaxonal dystrophy|PLA2G6-associated neurodegeneration|not provided	VCV000871834	22	38516881	22	38120874	871834	860728	rs753874848	NC_000022.11:38120873:G:A	single nucleotide variant	missense variant	Pathogenic/Likely pathogenic	2023-11-24	criteria provided, multiple submitters, no conflicts
NM_003560.4(PLA2G6):c.1631T>C (p.Met544Thr)	PLA2G6	M312T, M318T, M366T, M490T, M544T	PLA2G6-associated neurodegeneration	VCV003383959	22	38516877	22	38120870	3383959	3543122		NC_000022.11:38120869:A:G	single nucleotide variant	missense variant	Pathogenic		no assertion criteria provided
NM_003560.4(PLA2G6):c.1634A>G (p.Lys545Arg)	PLA2G6	K545R, K313R, K319R, K491R, K367R	Neurodegeneration with brain iron accumulation|Infantile neuroaxonal dystrophy|Iron accumulation in brain|PLA2G6-associated neurodegeneration	VCV000159741	22	38516874	22	38120867	159741	169786	rs121908681	NC_000022.11:38120866:T:C	single nucleotide variant	missense variant	Pathogenic/Likely pathogenic	2024-01-04	criteria provided, multiple submitters, no conflicts
NM_003560.4(PLA2G6):c.1634A>C (p.Lys545Thr)	PLA2G6	K545T, K491T, K313T, K319T, K367T	Autosomal recessive Parkinson disease 14|not provided	VCV000006196	22	38516874	22	38120867	6196	21235	rs121908681	NC_000022.11:38120866:T:G	single nucleotide variant	missense variant	Pathogenic/Likely pathogenic	2023-01-30	criteria provided, multiple submitters, no conflicts
NM_003560.4(PLA2G6):c.1670C>T (p.Ser557Leu)	PLA2G6	S325L, S503L, S331L, S379L, S557L	Infantile neuroaxonal dystrophy|PLA2G6-associated neurodegeneration	VCV002196766	22	38516838	22	38120831	2196766	1933302		NC_000022.11:38120830:G:A	single nucleotide variant	missense variant	Pathogenic/Likely pathogenic	2024-01-21	criteria provided, multiple submitters, no conflicts
NM_003560.4(PLA2G6):c.1771C>T (p.Arg591Trp)	PLA2G6	R359W, R365W, R413W, R537W, R591W	not provided|PLA2G6-associated neurodegeneration|Infantile neuroaxonal dystrophy	VCV001298894	22	38512190	22	38116183	1298894	1288756	rs1043378899	NC_000022.11:38116182:G:A	single nucleotide variant	missense variant	Pathogenic/Likely pathogenic	2023-09-28	criteria provided, multiple submitters, no conflicts
NM_003560.4(PLA2G6):c.1772G>A (p.Arg591Gln)	PLA2G6	R365Q, R413Q, R591Q, R359Q, R537Q	Neurodegeneration with brain iron accumulation|not provided|Infantile neuroaxonal dystrophy	VCV000803691	22	38512189	22	38116182	803691	792066	rs776713955	NC_000022.11:38116181:C:T	single nucleotide variant	missense variant	Pathogenic/Likely pathogenic	2024-10-07	criteria provided, multiple submitters, no conflicts
NM_003560.4(PLA2G6):c.1798C>T (p.Arg600Trp)	PLA2G6	R368W, R374W, R422W, R546W, R600W	not provided|Infantile neuroaxonal dystrophy|PLA2G6-associated neurodegeneration|Neurodegeneration with brain iron accumulation	VCV001197568	22	38512163	22	38116156	1197568	1189000	rs368008077	NC_000022.11:38116155:G:A	single nucleotide variant	missense variant	Pathogenic/Likely pathogenic	2023-02-22	criteria provided, multiple submitters, no conflicts
NM_003560.4(PLA2G6):c.1799G>A (p.Arg600Gln)	PLA2G6	R600Q, R374Q, R546Q, R368Q, R422Q	not provided|Neurodegeneration with brain iron accumulation|Infantile osteopetrosis with neuroaxonal dysplasia|Inborn genetic diseases|PLA2G6-associated neurodegeneration|Autosomal recessive Parkinson disease 14|Infantile neuroaxonal dystrophy|Neurodegeneration with brain iron accumulation 2B|Neurodegeneration with brain iron accumulation 2B|Iron accumulation in brain|Infantile neuroaxonal dystro…	VCV000159748	22	38512162	22	38116155	159748	169780	rs149712244	NC_000022.11:38116154:C:T	single nucleotide variant	missense variant	Pathogenic/Likely pathogenic	2024-07-07	criteria provided, multiple submitters, no conflicts
NM_003560.4(PLA2G6):c.1894C>T (p.Arg632Trp)	PLA2G6	R632W, R400W, R406W, R454W, R578W	PLA2G6-associated neurodegeneration|not provided|Infantile neuroaxonal dystrophy|Neurodegeneration with brain iron accumulation	VCV000006199	22	38511674	22	38115667	6199	21238	rs121908683	NC_000022.11:38115666:G:A	single nucleotide variant	missense variant	Pathogenic/Likely pathogenic	2023-11-22	criteria provided, multiple submitters, no conflicts
NM_003560.4(PLA2G6):c.1969G>A (p.Ala657Thr)	PLA2G6	A425T, A431T, A479T, A603T, A657T	Infantile neuroaxonal dystrophy	VCV001686076	22	38511599	22	38115592	1686076	1678087	rs1318351016	NC_000022.11:38115591:C:T	single nucleotide variant	missense variant	Pathogenic	2022-05-04	criteria provided, single submitter
NM_003560.4(PLA2G6):c.1974C>G (p.Asn658Lys)	PLA2G6	N426K, N432K, N658K, N604K, N480K	Infantile neuroaxonal dystrophy	VCV002170057	22	38511594	22	38115587	2170057	1896313		NC_000022.11:38115586:G:C	single nucleotide variant	missense variant	Pathogenic	2022-07-30	criteria provided, single submitter
NM_003560.4(PLA2G6):c.1982C>T (p.Thr661Met)	PLA2G6	T661M, T435M, T429M, T483M, T607M	Infantile neuroaxonal dystrophy	VCV002724426	22	38511586	22	38115579	2724426	2888358		NC_000022.11:38115578:G:A	single nucleotide variant	missense variant	Pathogenic	2024-04-19	criteria provided, multiple submitters, no conflicts
NM_003560.4(PLA2G6):c.2221C>T (p.Arg741Trp)	PLA2G6	R741W, R509W, R515W, R687W, R563W	PLA2G6-associated neurodegeneration|Autosomal recessive Parkinson disease 14|Infantile neuroaxonal dystrophy|Neurodegeneration with brain iron accumulation 2B|not provided|Neurodegeneration with brain iron accumulation|Infantile neuroaxonal dystrophy|Neurodegeneration with brain iron accumulation 2B	VCV000265448	22	38508566	22	38112559	265448	260264	rs530348521	NC_000022.11:38112558:G:A	single nucleotide variant	missense variant	Pathogenic/Likely pathogenic	2023-12-09	criteria provided, multiple submitters, no conflicts
NM_003560.4(PLA2G6):c.2222G>A (p.Arg741Gln)	PLA2G6	R741Q, R515Q, R687Q, R509Q, R563Q	not provided|Infantile neuroaxonal dystrophy|Neurodegeneration with brain iron accumulation 2B|Autosomal recessive Parkinson disease 14|Neurodegeneration with brain iron accumulation|Autosomal recessive Parkinson disease 14|Neurodegeneration with brain iron accumulation 2B|Infantile neuroaxonal dystrophy	VCV000006203	22	38508565	22	38112558	6203	21242	rs121908686	NC_000022.11:38112557:C:T	single nucleotide variant	missense variant	Pathogenic/Likely pathogenic	2024-01-07	criteria provided, multiple submitters, no conflicts
NM_003560.4(PLA2G6):c.2233C>T (p.Arg745Trp)	PLA2G6	R745W, R691W, R519W, R567W, R513W	Autosomal recessive Parkinson disease 14|Infantile neuroaxonal dystrophy|Neurodegeneration with brain iron accumulation 2B|Iron accumulation in brain|Infantile neuroaxonal dystrophy	VCV000159762	22	38508554	22	38112547	159762	169766	rs587784350	NC_000022.11:38112546:G:A	single nucleotide variant	missense variant	Pathogenic/Likely pathogenic	2023-12-02	criteria provided, multiple submitters, no conflicts
NM_003560.4(PLA2G6):c.2239C>T (p.Arg747Trp)	PLA2G6	R747W, R521W, R515W, R569W, R693W	PLA2G6-associated neurodegeneration|not provided|Neurodegeneration with brain iron accumulation 2B|Autosomal recessive Parkinson disease 14|Infantile neuroaxonal dystrophy|Infantile neuroaxonal dystrophy|Autosomal recessive Parkinson disease 14	VCV000006204	22	38508548	22	38112541	6204	21243	rs121908687	NC_000022.11:38112540:G:A	single nucleotide variant	missense variant	Pathogenic/Likely pathogenic	2024-01-02	criteria provided, multiple submitters, no conflicts
